# Supplementary material for: Construction of a diagnostic signature and immune landscape of pulmonary arterial hypertension
Source: Front Cardiovasc Med. 2022 Dec 1;9:940894. doi: 10.3389/fcvm.2022.940894 (PMC9751874; doi:10.3389/fcvm.2022.940894)
Supplement: Supplementary file 1 [file Table_1.XLSX]

## Sheet: GSE117261_clin
Table S1 PAH Patients’ characteristics in GSE117261
ID	type	tissue type	Age	Gender	Clinical group	Category	Diagnostic_Category
GSM3290067	PAH	Lung	62	Female	Group 1	IPAH	IPAH
GSM3290068	PAH	Lung	49	Female	Group 1	IPAH	IPAH
GSM3290069	PAH	Lung	64	Male	Group 1	IPAH	IPAH
GSM3290070	PAH	Lung	60	Female	Group 1	IPAH	IPAH
GSM3290071	PAH	Lung	64	Male	Group 1	APAH	Drugs and toxins
GSM3290072	PAH	Lung	10	Female	Group 1	IPAH	IPAH
GSM3290073	PAH	Lung	28	Female	Group 1	APAH	Collagen Vascular Disease/Connective Tissue Disease
GSM3290074	PAH	Lung	15	Female	Group 1	IPAH	IPAH
GSM3290075	PAH	Lung	46	Female	Group 1	IPAH	IPAH
GSM3290077	PAH	Lung	40	Female	Group 1	IPAH	IPAH
GSM3290078	PAH	Lung	58	Female	Group 1	APAH	Congenital systemic-to-pulmonary shunts
GSM3290079	PAH	Lung	16	Female	Group 1	APAH	Congenital systemic-to-pulmonary shunts
GSM3290080	PAH	Lung	29	Female	Group 1	APAH	Congenital systemic-to-pulmonary shunts
GSM3290081	PAH	Lung	56	Female	Group 1	APAH	Collagen Vascular Disease/Connective Tissue Disease
GSM3290082	PAH	Lung	25	Male	Group 1	IPAH	IPAH
GSM3290084	PAH	Lung	38	Female	Group 1	IPAH	IPAH
GSM3290087	PAH	Lung	55	Female	Group 1	APAH	Collagen Vascular Disease/Connective Tissue Disease
GSM3290089	PAH	Lung	7	Male	Group 1	IPAH	IPAH
GSM3290090	PAH	Lung	79	Female	Group 1	APAH	Collagen Vascular Disease/Connective Tissue Disease
GSM3290095	PAH	Lung	16	Female	Group 1	IPAH	IPAH
GSM3290096	PAH	Lung	54	Female	Group 1	APAH	Drugs and toxins
GSM3290099	PAH	Lung	46	Female	Group 1	IPAH	IPAH
GSM3290103	PAH	Lung	26	Female	Group 1	IPAH	IPAH
GSM3290104	PAH	Lung	41	Female	Group 1	APAH	Drugs and toxins
GSM3290105	PAH	Lung	30	Female	Group 1	IPAH	IPAH
GSM3290106	PAH	Lung	28	Female	Group 1	IPAH	IPAH
GSM3290107	PAH	Lung	44	Female	Group 1	IPAH	IPAH
GSM3290108	PAH	Lung	41	Female	Group 1	IPAH	IPAH
GSM3290109	PAH	Lung	40	Female	Group 1	IPAH	IPAH
GSM3290110	PAH	Lung	58	Female	Group 1	APAH	Congenital systemic-to-pulmonary shunts
GSM3290111	PAH	Lung	36	Female	Group 1	APAH	Congenital systemic-to-pulmonary shunts
GSM3290112	PAH	Lung	56	Female	Group 1	HPAH	HPAH
GSM3290113	PAH	Lung	59	Female	Group 1	IPAH	IPAH
GSM3290114	PAH	Lung	32	Female	Group 1	HPAH	HPAH
GSM3290115	PAH	Lung	59	Female	Group 1	APAH	Drugs and toxins
GSM3290116	PAH	Lung	55	Female	Group 1	IPAH	IPAH
GSM3290117	PAH	Lung	24	Female	Group 1	APAH	Congenital systemic-to-pulmonary shunts
GSM3290120	PAH	Lung	55	Female	Group 1	Other	Pulmonary veno-capillary disease
GSM3290121	PAH	Lung	46	Male	Group 1	HPAH	HPAH
GSM3290126	PAH	Lung	24	Male	Group 1	IPAH	IPAH
GSM3290127	PAH	Lung	45	Male	Group 1	IPAH	IPAH
GSM3290128	PAH	Lung	27	Male	Group 1	IPAH	IPAH
GSM3290129	PAH	Lung	34	Female	Group 1	IPAH	IPAH
GSM3290130	PAH	Lung	25	Female	Group 1	APAH	Congenital systemic-to-pulmonary shunts
GSM3290135	PAH	Lung	21	Female	Group 1	APAH	Congenital systemic-to-pulmonary shunts
GSM3290136	PAH	Lung	30	Female	Group 1	IPAH	IPAH
GSM3290137	PAH	Lung	14	Male	Group 1	IPAH	IPAH
GSM3290138	PAH	Lung	71	Female	Group 1	IPAH	Collagen Vascular Disease/Connective Tissue Disease
GSM3290139	PAH	Lung	64	Female	Group 1	APAH	Collagen Vascular Disease/Connective Tissue Disease
GSM3290140	PAH	Lung	56	Male	Group 1	IPAH	IPAH
GSM3290141	PAH	Lung	62	Male	Group 1	Other	Pulmonary veno-capillary disease
GSM3290142	PAH	Lung	35	Male	Group 1	HPAH	HPAH
GSM3290143	PAH	Lung	61	Male	Group 1	IPAH	IPAH
GSM3290144	PAH	Lung	51	Male	Group 1	Other	Pulmonary veno-capillary disease
GSM3290145	PAH	Lung	25	Male	Group 1	IPAH	IPAH
GSM3290148	PAH	Lung	56	Female	Group 1	IPAH	IPAH
GSM3290149	PAH	Lung	33	Female	Group 1	HPAH	HPAH
GSM3290076	PAH	Lung	45	Female	Group 4	CTEPH	CTEPH
GSM3290083	normal	Lung	12	Male	normal	Donor	normal
GSM3290085	normal	Lung	60	Male	normal	Donor	normal
GSM3290086	normal	Lung	17	Male	normal	Donor	normal
GSM3290088	normal	Lung	18	Male	normal	Donor	normal
GSM3290091	normal	Lung	54	Male	normal	Donor	normal
GSM3290092	normal	Lung	41	Female	normal	Donor	normal
GSM3290093	normal	Lung	49	Male	normal	Donor	normal
GSM3290094	normal	Lung	57	Female	normal	Donor	normal
GSM3290097	normal	Lung	45	Male	normal	Donor	normal
GSM3290098	normal	Lung	43	Male	normal	Donor	normal
GSM3290100	normal	Lung	26	Male	normal	Donor	normal
GSM3290101	normal	Lung	64	Female	normal	Donor	normal
GSM3290102	normal	Lung	28	Female	normal	Donor	normal
GSM3290118	normal	Lung	25	Male	normal	Donor	normal
GSM3290119	normal	Lung	0.67	Female	normal	Donor	normal
GSM3290122	normal	Lung	21	Male	normal	Donor	normal
GSM3290123	normal	Lung	14	Male	normal	Donor	normal
GSM3290124	normal	Lung	55	Male	normal	Donor	normal
GSM3290125	normal	Lung	30	Male	normal	Donor	normal
GSM3290131	normal	Lung	19	Male	normal	Donor	normal
GSM3290132	normal	Lung	62	Male	normal	Donor	normal
GSM3290133	normal	Lung	21	Female	normal	Donor	normal
GSM3290134	normal	Lung	28	Female	normal	Donor	normal
GSM3290146	normal	Lung	33	Male	normal	Donor	normal
GSM3290147	normal	Lung	62	Male	normal	Donor	normal
