# Supplementary material for: Construction of a diagnostic signature and immune landscape of pulmonary arterial hypertension
Source: Front Cardiovasc Med. 2022 Dec 1;9:940894. doi: 10.3389/fcvm.2022.940894 (PMC9751874; doi:10.3389/fcvm.2022.940894)
Supplement: Supplementary file 2 [file Table_2.XLSX]

## Sheet: GSE113439_clin
Table S2 PAH Patients’ characteristics in GSE113439
ID	type	tissue type	Clinical group	Category	Diagnostic_Category
GSM3106326	PAH	Lung	Group 1	IPAH	IPAH
GSM3106327	PAH	Lung	Group 1	APAH	Congenital systemic-to-pulmonary shunts
GSM3106328	PAH	Lung	Group 1	APAH	Connective Tissue Disease
GSM3106329	PAH	Lung	Group 1	APAH	Congenital systemic-to-pulmonary shunts
GSM3106330	PAH	Lung	Group 1	IPAH	IPAH
GSM3106331	PAH	Lung	Group 1	IPAH	IPAH
GSM3106332	PAH	Lung	Group 1	APAH	Connective Tissue Disease
GSM3106333	PAH	Lung	Group 1	APAH	Congenital systemic-to-pulmonary shunts
GSM3106334	PAH	Lung	Group 1	APAH	Connective Tissue Disease
GSM3106335	PAH	Lung	Group 1	APAH	Connective Tissue Disease
GSM3106336	PAH	Lung	Group 1	IPAH	IPAH
GSM3106337	PAH	Lung	Group 1	IPAH	IPAH
GSM3106339	PAH	Lung	Group 1	IPAH	IPAH
GSM3106340	PAH	Lung	Group 1	APAH	Congenital systemic-to-pulmonary shunts
GSM3106338	PAH	Lung	Group 4	CTEPH	CTEPH
GSM3106341	normal	Lung	normal	normal	normal
GSM3106342	normal	Lung	normal	normal	normal
GSM3106343	normal	Lung	normal	normal	normal
GSM3106344	normal	Lung	normal	normal	normal
GSM3106345	normal	Lung	normal	normal	normal
GSM3106346	normal	Lung	normal	normal	normal
GSM3106347	normal	Lung	normal	normal	normal
GSM3106348	normal	Lung	normal	normal	normal
GSM3106349	normal	Lung	normal	normal	normal
GSM3106350	normal	Lung	normal	normal	normal
GSM3106351	normal	Lung	normal	normal	normal
