# Supplementary material for: Construction of a diagnostic signature and immune landscape of pulmonary arterial hypertension
Source: Front Cardiovasc Med. 2022 Dec 1;9:940894. doi: 10.3389/fcvm.2022.940894 (PMC9751874; doi:10.3389/fcvm.2022.940894)
Supplement: Supplementary file 3 [file Table_3.XLSX]

## Sheet: RED_GO_result
Table S3: The list of genes of red module involved in the GO enrichment analysis
ID	Description	GeneRatio	BgRatio	pvalue	p.adjust	qvalue	geneID	Count
GO:0042119	neutrophil activation	77/607	500/18862	5.00778e-31	2.28605e-27	1.8708e-27	S100A12/S100A9/MGAM/S100A8/CXCR1/IL18RAP/FPR2/LCN2/RNASE2/ANPEP/CXCR2/CR1/CYBB/SELL/CD14/ITGAX/VNN1/FPR1/FGR/LILRB3/ITGAM/NCKAP1L/FCN1/C3AR1/PREX1/FCER1G/ITGB2/MNDA/CFD/LILRB2/BIN2/PYGL/FCGR2A/SIRPB1/SIGLEC9/GCA/PLAU/DOCK2/CFP/HK3/MGST1/TLR2/MMP9/CD300A/CD53/SYK/FCAR/QPCT/GLIPR1/ARG1/MMP8/TNFRSF1B/CLEC4D/PTPN6/CPPED1/HPSE/STXBP2/PTPRJ/CTSS/COTL1/S100A11/CEACAM1/STK10/SIRPA/PLEKHO2/CD177/SIGLEC14/…	77
GO:0002283	neutrophil activation involved in immune response	75/607	488/18862	3.62162e-30	8.26634e-27	6.7648e-27	S100A12/S100A9/MGAM/S100A8/CXCR1/FPR2/LCN2/RNASE2/ANPEP/CXCR2/CR1/CYBB/SELL/CD14/ITGAX/VNN1/FPR1/FGR/LILRB3/ITGAM/NCKAP1L/FCN1/C3AR1/FCER1G/ITGB2/MNDA/CFD/LILRB2/BIN2/PYGL/FCGR2A/SIRPB1/SIGLEC9/GCA/PLAU/DOCK2/CFP/HK3/MGST1/TLR2/MMP9/CD300A/CD53/SYK/FCAR/QPCT/GLIPR1/ARG1/MMP8/TNFRSF1B/CLEC4D/PTPN6/CPPED1/HPSE/STXBP2/PTPRJ/CTSS/COTL1/S100A11/CEACAM1/STK10/SIRPA/PLEKHO2/CD177/SIGLEC14/BST1/DBNL/LILR…	75
GO:0043312	neutrophil degranulation	74/607	485/18862	1.46602e-29	2.23079e-26	1.82558e-26	S100A12/S100A9/MGAM/S100A8/CXCR1/FPR2/LCN2/RNASE2/ANPEP/CXCR2/CR1/CYBB/SELL/CD14/ITGAX/VNN1/FPR1/FGR/LILRB3/ITGAM/NCKAP1L/FCN1/C3AR1/FCER1G/ITGB2/MNDA/CFD/LILRB2/BIN2/PYGL/FCGR2A/SIRPB1/SIGLEC9/GCA/PLAU/DOCK2/CFP/HK3/MGST1/TLR2/MMP9/CD300A/CD53/SYK/FCAR/QPCT/GLIPR1/ARG1/MMP8/TNFRSF1B/CLEC4D/PTPN6/CPPED1/HPSE/STXBP2/PTPRJ/CTSS/COTL1/S100A11/CEACAM1/STK10/SIRPA/PLEKHO2/CD177/SIGLEC14/BST1/DBNL/S100…	74
GO:0002446	neutrophil mediated immunity	74/607	499/18862	9.55218e-29	1.09014e-25	8.92124e-26	S100A12/S100A9/MGAM/S100A8/CXCR1/FPR2/LCN2/RNASE2/ANPEP/CXCR2/CR1/CYBB/SELL/CD14/ITGAX/VNN1/FPR1/FGR/LILRB3/ITGAM/NCKAP1L/FCN1/C3AR1/FCER1G/ITGB2/MNDA/CFD/LILRB2/BIN2/PYGL/FCGR2A/SIRPB1/SIGLEC9/GCA/PLAU/DOCK2/CFP/HK3/MGST1/TLR2/MMP9/CD300A/CD53/SYK/FCAR/QPCT/GLIPR1/ARG1/MMP8/TNFRSF1B/CLEC4D/PTPN6/CPPED1/HPSE/STXBP2/PTPRJ/CTSS/COTL1/S100A11/CEACAM1/STK10/SIRPA/PLEKHO2/CD177/SIGLEC14/BST1/DBNL/S100…	74
GO:0097529	myeloid leukocyte migration	32/607	218/18862	6.7893e-13	6.19863e-10	5.07268e-10	S100A12/S100A9/S100A8/CXCR1/FPR2/KIT/CXCR2/SAA1/CCR1/CSF3R/PLCB1/NCKAP1L/C3AR1/PREX1/FCER1G/ITGB2/CSF1R/C5/RARRES2/LYN/CD300A/MPP1/VAV1/SYK/LGMN/MYD88/SIRPA/AIF1/CD177/BST1/CMKLR1/PIK3CD	32
GO:0072593	reactive oxygen species metabolic process	36/607	281/18862	1.57107e-12	1.19532e-09	9.78195e-10	SLC18A2/FPR2/CYBB/NQO1/NCF2/ITGAM/INSR/PREX1/ITGB2/MAOB/SESN1/TLR4/TLR2/TLR6/NQO2/NCF4/CLEC7A/RORA/VAV1/PLA2R1/SYK/SMAD3/MMP8/G6PD/NCF1/TMEM106A/CYB5R4/SIRPA/PKD2/CD177/DNM2/NOX4/BST1/GRB2/NRROS/BCL2	36
GO:0002221	pattern recognition receptor signaling pathway	30/607	208/18862	5.6926e-12	3.11998e-09	2.55325e-09	S100A9/S100A8/CD14/PIK3AP1/ITGAM/FCN1/ITGB2/TLR1/LYN/SCIMP/TLR8/TLR4/TLR2/TLR6/HAVCR2/CD300A/CTSL/RFTN1/UBE2D1/CTSS/LACC1/BTK/LGMN/MYD88/ARRB2/TLR5/RNF135/LILRA2/RNF125/FLOT1	30
GO:0001819	positive regulation of cytokine production	45/607	437/18862	6.0276e-12	3.11998e-09	2.55325e-09	POSTN/HMOX1/CD14/SAA1/FGR/F2R/PLCB1/FCN1/C3AR1/FCER1G/TLR1/MNDA/CSF1R/C5/LILRB2/PDE4D/SCIMP/TLR8/TLR4/TLR2/TLR6/HAVCR2/IRF8/LILRB1/NLRC4/CLEC7A/SORL1/CD86/RORA/SYK/SMAD3/MMP8/HPSE/PTPRJ/IL17RA/LILRA5/LAPTM5/MYD88/AIF1/TLR5/RNF135/GATA6/LILRA2/FLOT1/SASH3	45
GO:0002224	toll-like receptor signaling pathway	26/607	157/18862	6.15111e-12	3.11998e-09	2.55325e-09	S100A9/S100A8/CD14/PIK3AP1/ITGAM/ITGB2/TLR1/LYN/SCIMP/TLR8/TLR4/TLR2/TLR6/HAVCR2/CD300A/CTSL/RFTN1/UBE2D1/CTSS/BTK/LGMN/MYD88/ARRB2/TLR5/LILRA2/FLOT1	26
GO:0042110	T cell activation	47/607	474/18862	7.66805e-12	3.50046e-09	2.86462e-09	VSIG4/KIT/CR1/VNN1/NCKAP1L/CD1C/PREX1/FCER1G/FZD7/LILRB2/TFRC/LYN/SIRPB1/MAFB/APBB1IP/DOCK2/CLEC4A/LILRB4/HAVCR2/CD300A/LILRB1/TMEM98/CLEC7A/CD86/CTSL/RORA/LCP1/VAV1/SYK/DOCK8/SMAD3/ARG1/TNFRSF1B/PTPN6/CEACAM1/WDFY4/LAPTM5/JAK3/CSK/RAB29/SIRPA/AIF1/FLOT2/GRB2/PIK3CD/SASH3/BCL2	47
GO:0032635	interleukin-6 production	25/607	162/18862	7.65534e-11	3.17696e-08	2.59988e-08	F2R/NCKAP1L/TLR1/LILRB2/SCIMP/TLR8/TLR4/LILRB4/TLR2/TLR6/HAVCR2/CLEC7A/SYK/MMP8/PTPN6/SYT11/IL17RA/TMEM106A/LILRA5/CSK/MYD88/SIRPA/ARRB2/AIF1/LILRA2	25
GO:0050764	regulation of phagocytosis	19/607	94/18862	1.26587e-10	4.81557e-08	3.94085e-08	FPR2/HCK/FGR/NCKAP1L/FCER1G/SIRPB1/DYSF/DOCK2/TLR2/CD300A/CLEC7A/PLA2G5/SYK/PTPRJ/SYT11/CSK/SIRPA/DNM2/SCARB1	19
GO:0002703	regulation of leukocyte mediated immunity	28/607	209/18862	1.71322e-10	6.01604e-08	4.92326e-08	IL18RAP/HMOX1/CR1/FGR/ITGAM/CD1C/ITGB2/TFRC/LYN/SCIMP/TLR4/LILRB4/HAVCR2/CD300A/LILRB1/CLEC7A/VAV1/SYK/ARG1/TNFRSF1B/PTPN6/STXBP2/BTK/CEACAM1/JAK3/ARRB2/CD177/SASH3	28
GO:0006909	phagocytosis	39/607	381/18862	1.93155e-10	6.29823e-08	5.15419e-08	FPR2/HCK/FCGR1A/CD14/NCF2/FGR/ITGAM/NCKAP1L/FCN1/FCER1G/ITGB2/ICAM3/FCGR3A/MYO1G/BIN2/LYN/FCGR2A/SIRPB1/TLR4/DYSF/DOCK2/TLR2/IRF8/CD300A/NCF4/CLEC7A/PLA2G5/VAV1/SYK/PTPRJ/SYT11/CSK/MYD88/SIRPA/AIF1/DNM2/SCARB1/GRB2/ARPC3	39
GO:0032675	regulation of interleukin-6 production	24/607	158/18862	2.56861e-10	7.81715e-08	6.3972e-08	F2R/NCKAP1L/TLR1/LILRB2/SCIMP/TLR8/TLR4/LILRB4/TLR2/TLR6/HAVCR2/CLEC7A/SYK/MMP8/PTPN6/SYT11/IL17RA/LILRA5/CSK/MYD88/SIRPA/ARRB2/AIF1/LILRA2	24
GO:0097530	granulocyte migration	23/607	148/18862	3.81392e-10	1.08816e-07	8.90499e-08	S100A12/S100A9/S100A8/CXCR1/CXCR2/SAA1/CSF3R/NCKAP1L/C3AR1/PREX1/FCER1G/ITGB2/CSF1R/RARRES2/CD300A/MPP1/VAV1/SYK/MYD88/CD177/BST1/CMKLR1/PIK3CD	23
GO:0006801	superoxide metabolic process	16/607	70/18862	5.38047e-10	1.44481e-07	1.18237e-07	FPR2/CYBB/NQO1/NCF2/ITGAM/PREX1/ITGB2/NCF4/CLEC7A/SYK/NCF1/CYB5R4/CD177/NOX4/BST1/NRROS	16
GO:0002429	immune response-activating cell surface receptor signaling pathway	43/607	481/18862	1.58963e-09	3.8193e-07	3.12555e-07	FPR2/HCK/CR1/FCGR1A/FPR1/FGR/FPR3/NCKAP1L/FCN1/C3AR1/FCER1G/MUC21/ICAM3/FCGR3A/MNDA/MYO1G/PDE4D/LYN/FCGR2A/CLEC4A/LILRB4/CD300A/PRKCB/THEMIS2/VAV1/SYK/RFTN1/CLEC4D/PTPN6/PTPRJ/BTK/CEACAM1/LAPTM5/LCP2/CSK/RAB29/DENND1B/GRB2/CMKLR1/PIK3CD/LILRA2/ARPC3/BCL2	43
GO:0002757	immune response-activating signal transduction	43/607	481/18862	1.58963e-09	3.8193e-07	3.12555e-07	FPR2/HCK/CR1/FCGR1A/FPR1/FGR/FPR3/NCKAP1L/FCN1/C3AR1/FCER1G/MUC21/ICAM3/FCGR3A/MNDA/MYO1G/PDE4D/LYN/FCGR2A/CLEC4A/LILRB4/CD300A/PRKCB/THEMIS2/VAV1/SYK/RFTN1/CLEC4D/PTPN6/PTPRJ/BTK/CEACAM1/LAPTM5/LCP2/CSK/RAB29/DENND1B/GRB2/CMKLR1/PIK3CD/LILRA2/ARPC3/BCL2	43
GO:0050867	positive regulation of cell activation	39/607	412/18862	1.87491e-09	4.27948e-07	3.50213e-07	CR1/VNN1/PLEK/FGR/ITGAM/NCKAP1L/ITGB2/LILRB2/TFRC/LYN/SIRPB1/TLR4/LILRB4/TLR6/HAVCR2/LILRB1/CLEC7A/CD86/VAV1/SYK/DOCK8/MMP8/CLEC4D/PTPN6/LILRA5/BTK/JAK3/CSK/MYD88/SIRPA/AIF1/CD177/FLOT2/BST1/GRB2/LILRA2/RPS6KA1/SASH3/BCL2	39
GO:0002573	myeloid leukocyte differentiation	26/607	204/18862	2.28992e-09	4.97786e-07	4.07365e-07	KIT/FASN/INHBA/CCR1/LILRB3/HCLS1/CSF1R/TFRC/LYN/SNX10/MAFB/TLR4/LILRB4/TLR2/MMP9/RASSF2/LILRB1/ITGB6/CDK6/EVI2B/CEACAM1/SPI1/FARP2/FBXW7/PIK3CD/NRROS	26
GO:0071621	granulocyte chemotaxis	20/607	124/18862	2.75032e-09	5.70692e-07	4.67028e-07	S100A12/S100A9/S100A8/CXCR1/CXCR2/SAA1/CSF3R/NCKAP1L/C3AR1/PREX1/FCER1G/ITGB2/CSF1R/RARRES2/MPP1/VAV1/SYK/BST1/CMKLR1/PIK3CD	20
GO:0007159	leukocyte cell-cell adhesion	36/607	366/18862	2.8807e-09	5.71757e-07	4.679e-07	S100A9/S100A8/VSIG4/CR1/SELL/VNN1/NCKAP1L/NT5E/ITGB2/FERMT3/LILRB2/TFRC/LYN/SIRPB1/SELPLG/LILRB4/HAVCR2/CD300A/LILRB1/CD86/VAV1/SYK/DOCK8/ARG1/PTPN6/CEACAM1/STK10/LAPTM5/JAK3/CSK/SIRPA/AIF1/CD177/FLOT2/GRB2/SASH3	36
GO:0030595	leukocyte chemotaxis	27/607	226/18862	4.71202e-09	8.19549e-07	6.70682e-07	S100A12/S100A9/S100A8/CXCR1/FPR2/KIT/CXCR2/SAA1/CCR1/CSF3R/NCKAP1L/C3AR1/PREX1/FCER1G/ITGB2/CSF1R/C5/RARRES2/LYN/MPP1/VAV1/SYK/LGMN/AIF1/BST1/CMKLR1/PIK3CD	27
GO:0032615	interleukin-12 production	14/607	60/18862	4.87473e-09	8.19549e-07	6.70682e-07	PLCB1/SCIMP/TLR8/TLR4/TLR2/IRF8/LILRB1/CLEC7A/SYK/LILRA5/LAPTM5/JAK3/ARRB2/CMKLR1	14
GO:0032655	regulation of interleukin-12 production	14/607	60/18862	4.87473e-09	8.19549e-07	6.70682e-07	PLCB1/SCIMP/TLR8/TLR4/TLR2/IRF8/LILRB1/CLEC7A/SYK/LILRA5/LAPTM5/JAK3/ARRB2/CMKLR1	14
GO:0045576	mast cell activation	14/607	60/18862	4.87473e-09	8.19549e-07	6.70682e-07	S100A12/HMOX1/KIT/FGR/LYN/MILR1/CD300A/PTGDS/SYK/STXBP2/BTK/LCP2/PIK3CD/ENPP3	14
GO:0060326	cell chemotaxis	32/607	306/18862	5.02681e-09	8.19549e-07	6.70682e-07	S100A12/S100A9/S100A8/CXCR1/FPR2/KIT/CXCR2/SAA1/LOX/CCR1/CSF3R/NCKAP1L/C3AR1/PREX1/FCER1G/ITGB2/CSF1R/C5/RARRES2/BIN2/LYN/CCRL2/MPP1/VAV1/SYK/LGMN/ARRB2/AIF1/BST1/FGFR1/CMKLR1/PIK3CD	32
GO:0002237	response to molecule of bacterial origin	34/607	346/18862	8.18111e-09	1.28782e-06	1.05389e-06	S100A9/S100A8/ADM/HCK/BMP6/CD14/F2R/TLR1/IL10RA/MAOB/LILRB2/LYN/SCIMP/PPARGC1A/TLR4/MGST1/TLR2/TLR6/HAVCR2/IRF8/LILRB1/PLSCR4/CD86/PDCD4/ARG1/TNFRSF1B/PTGFR/CSF2RB/MYD88/SIRPA/SCARB1/GNG12/LILRA2/DCN	34
GO:0009620	response to fungus	13/607	53/18862	9.00814e-09	1.37074e-06	1.12175e-06	S100A12/S100A9/S100A8/RARRES2/SCIMP/TLR4/CLEC7A/PLA2G5/SYK/ARG1/COTL1/BTK/MYD88	13
GO:0002699	positive regulation of immune effector process	26/607	219/18862	1.03799e-08	1.52853e-06	1.25088e-06	IL18RAP/HMOX1/CR1/FGR/ITGAM/CD1C/ITGB2/TFRC/LYN/SCIMP/TLR4/CD300A/LILRB1/CLEC7A/CD86/PLA2G5/VAV1/SYK/ARG1/STXBP2/PTPRJ/BTK/LAPTM5/CD177/ENPP3/SASH3	26
GO:0034599	cellular response to oxidative stress	31/607	299/18862	1.07324e-08	1.53104e-06	1.25294e-06	IL18RAP/HMOX1/TRPC6/CYBB/VNN1/NQO1/NCF2/PPARGC1A/TLR4/TXNRD1/MGST1/TP53INP1/MMP9/TLR6/NCF4/PLA2R1/ARG1/G6PD/NCF1/GSR/BTK/SIRPA/PKD2/AIF1/PDE8A/STX2/DNM2/NOX4/FBXW7/BCL2/ATG7	31
GO:0032755	positive regulation of interleukin-6 production	16/607	86/18862	1.30113e-08	1.7999e-06	1.47296e-06	F2R/TLR1/LILRB2/SCIMP/TLR8/TLR4/TLR2/TLR6/CLEC7A/SYK/MMP8/IL17RA/LILRA5/MYD88/AIF1/LILRA2	16
GO:1990266	neutrophil migration	19/607	123/18862	1.42735e-08	1.91642e-06	1.56831e-06	S100A12/S100A9/S100A8/CXCR1/CXCR2/SAA1/CSF3R/NCKAP1L/C3AR1/PREX1/FCER1G/ITGB2/MPP1/VAV1/SYK/MYD88/CD177/BST1/PIK3CD	19
GO:0006979	response to oxidative stress	39/607	444/18862	1.51602e-08	1.97733e-06	1.61816e-06	IL18RAP/HMOX1/TRPC6/CYBB/VNN1/NQO1/NCF2/UCP2/PPARGC1A/SESN1/TLR4/TXNRD1/MGST1/TP53INP1/MMP9/TLR6/NCF4/PLA2R1/ARG1/G6PD/NCF1/MYEF2/CYGB/GSR/BTK/MTF1/SIRPA/PKD2/AIF1/MSRB3/PDE8A/STX2/DNM2/NOX4/FBXW7/ACOX2/BCL2/ATG7/SLC8A1	39
GO:0002697	regulation of immune effector process	40/607	465/18862	1.7682e-08	2.24217e-06	1.83489e-06	CPB2/VSIG4/IL18RAP/HMOX1/CR1/FGR/ITGAM/CD1C/C3AR1/ITGB2/C7/C5/TFRC/LYN/SCIMP/TLR4/CFP/LILRB4/HAVCR2/CD300A/LILRB1/CLEC7A/CD86/PLA2G5/VAV1/SYK/ARG1/TNFRSF1B/PTPN6/STXBP2/PTPRJ/BTK/CEACAM1/LAPTM5/JAK3/ARRB2/CD177/ENPP3/RNF125/SASH3	40
GO:0070663	regulation of leukocyte proliferation	27/607	241/18862	1.887e-08	2.32815e-06	1.90525e-06	VSIG4/CR1/NCKAP1L/MNDA/CSF1R/LILRB2/TFRC/LYN/TLR4/LILRB4/HAVCR2/CD300A/LILRB1/CD86/LST1/SYK/ARG1/TNFRSF1B/PTPN6/BTK/JAK3/MYD88/AIF1/BST1/ENPP3/SASH3/BCL2	27
GO:0002279	mast cell activation involved in immune response	12/607	47/18862	2.06492e-08	2.48062e-06	2.03002e-06	HMOX1/KIT/FGR/LYN/MILR1/CD300A/PTGDS/SYK/STXBP2/BTK/PIK3CD/ENPP3	12
GO:0071706	tumor necrosis factor superfamily cytokine production	22/607	167/18862	2.13495e-08	2.49899e-06	2.04506e-06	CD14/TLR1/TLR4/CLEC4A/TLR2/HAVCR2/LILRB1/CLEC7A/CD86/SYK/MMP8/PTPN6/PTPRJ/SYT11/TMEM106A/LILRA5/MYD88/SIRPA/ARRB2/UBE2J1/LILRA2/SASH3	22
GO:2000379	positive regulation of reactive oxygen species metabolic process	17/607	101/18862	2.21056e-08	2.52075e-06	2.06287e-06	FPR2/ITGAM/INSR/ITGB2/TLR4/TLR6/NQO2/CLEC7A/SYK/SMAD3/MMP8/TMEM106A/PKD2/CD177/DNM2/NOX4/GRB2	17
GO:0002695	negative regulation of leukocyte activation	23/607	182/18862	2.26699e-08	2.52075e-06	2.06287e-06	VSIG4/HMOX1/CR1/INHBA/FGR/MNDA/LILRB2/LYN/MILR1/LILRB4/HAVCR2/CD300A/LILRB1/CD86/LST1/ARG1/PTPN6/SYT11/BTK/CEACAM1/LAPTM5/JAK3/ENPP3	23
GO:0032496	response to lipopolysaccharide	32/607	326/18862	2.3192e-08	2.52075e-06	2.06287e-06	S100A9/S100A8/ADM/HCK/BMP6/CD14/F2R/IL10RA/MAOB/LILRB2/LYN/SCIMP/PPARGC1A/TLR4/MGST1/TLR2/HAVCR2/IRF8/LILRB1/PLSCR4/CD86/PDCD4/ARG1/TNFRSF1B/PTGFR/CSF2RB/MYD88/SIRPA/SCARB1/GNG12/LILRA2/DCN	32
GO:0043112	receptor metabolic process	22/607	168/18862	2.38391e-08	2.53082e-06	2.07111e-06	CXCR1/ADM/CXCR2/INSR/FCER1G/ITGB2/TFRC/LILRB4/LILRB1/SORL1/SYK/CEACAM1/LAPTM5/LGMN/RAB29/ARRB2/ECE1/DNM2/GRB2/KIF16B/FLOT1/GPRASP1	22
GO:0042116	macrophage activation	17/607	102/18862	2.57462e-08	2.67117e-06	2.18596e-06	VSIG4/FPR2/ITGAM/ITGB2/TLR1/TLR8/TLR4/DYSF/TLR2/TLR6/HAVCR2/RORA/SYK/MMP8/SYT11/TMEM106A/AIF1	17
GO:0070661	leukocyte proliferation	31/607	312/18862	2.90725e-08	2.94924e-06	2.41353e-06	VSIG4/KIT/CR1/NCKAP1L/MNDA/CSF1R/LILRB2/TFRC/LYN/TLR4/DOCK2/LILRB4/HAVCR2/CD300A/LILRB1/CD86/LST1/SYK/DOCK8/ARG1/TNFRSF1B/GAPT/PTPN6/BTK/JAK3/MYD88/AIF1/BST1/ENPP3/SASH3/BCL2	31
GO:0030593	neutrophil chemotaxis	17/607	103/18862	2.99283e-08	2.97006e-06	2.43056e-06	S100A12/S100A9/S100A8/CXCR1/CXCR2/SAA1/CSF3R/NCKAP1L/C3AR1/PREX1/FCER1G/ITGB2/MPP1/VAV1/SYK/BST1/PIK3CD	17
GO:0050866	negative regulation of cell activation	24/607	200/18862	3.10682e-08	3.01758e-06	2.46945e-06	VSIG4/HMOX1/CR1/INHBA/FGR/MNDA/LILRB2/LYN/MILR1/PDGFA/LILRB4/HAVCR2/CD300A/LILRB1/CD86/LST1/ARG1/PTPN6/SYT11/BTK/CEACAM1/LAPTM5/JAK3/ENPP3	24
GO:0071216	cellular response to biotic stimulus	26/607	233/18862	3.75467e-08	3.57084e-06	2.92222e-06	HCK/BMP6/CD14/TLR1/LILRB2/LYN/SCIMP/PPARGC1A/TLR4/TLR2/TLR6/HAVCR2/IRF8/LILRB1/CLEC7A/PLSCR4/CD86/PDCD4/SYK/ARG1/TNFRSF1B/BTK/MYD88/SIRPA/SCARB1/LILRA2	26
GO:0050670	regulation of lymphocyte proliferation	25/607	221/18862	5.23964e-08	4.88142e-06	3.99473e-06	VSIG4/CR1/NCKAP1L/MNDA/LILRB2/TFRC/LYN/TLR4/LILRB4/HAVCR2/CD300A/LILRB1/CD86/LST1/SYK/ARG1/TNFRSF1B/PTPN6/BTK/JAK3/MYD88/AIF1/BST1/SASH3/BCL2	25
GO:0032602	chemokine production	16/607	95/18862	5.68065e-08	5.18644e-06	4.24434e-06	S100A9/S100A8/POSTN/HMOX1/CSF1R/C5/TLR4/LILRB4/TLR2/HAVCR2/CLEC7A/SYK/IL17RA/MYD88/SIRPA/AIF1	16
