# Supplementary material for: Construction of a diagnostic signature and immune landscape of pulmonary arterial hypertension
Source: Front Cardiovasc Med. 2022 Dec 1;9:940894. doi: 10.3389/fcvm.2022.940894 (PMC9751874; doi:10.3389/fcvm.2022.940894)
Supplement: Supplementary file 4 [file Table_4.XLSX]

## Sheet: RED_KEGG_result
Table S4: The list of genes of red module involved in the KEGG pathway enrichment analysis
ID	Description	GeneRatio	BgRatio	pvalue	p.adjust	qvalue	geneID	Count
hsa04380	Osteoclast differentiation	24/309	128/8112	6.00178e-11	1.75252e-08	1.42147e-08	FCGR1A/NCF2/LILRB3/LOC102725035/FCGR3A/CSF1R/LILRB2/FCGR2A/SIRPB1/LILRA1/LILRB4/NCF4/LILRB1/SYK/NCF1/LILRA5/BTK/SPI1/LCP2/SIRPA/GRB2/PIK3CD/LILRA2/LILRB5	24
hsa04613	Neutrophil extracellular trap formation	28/309	190/8112	5.39137e-10	7.8714e-08	6.38451e-08	AQP9/FPR2/CR1/CYBB/FCGR1A/FPR1/NCF2/ITGAM/FPR3/PLCB1/ITGB2/FCGR3A/C5/FCGR2A/SELPLG/TLR8/SIGLEC9/TLR4/TLR2/NCF4/CLEC7A/PRKCB/SYK/NCF1/PLCB2/PIK3CD/ATG7/PADI4	28
hsa04662	B cell receptor signaling pathway	18/309	82/8112	1.11596e-09	1.0862e-07	8.81017e-08	PIK3AP1/LILRB3/LOC102725035/LILRB2/LYN/LILRA1/LILRB4/LILRB1/PRKCB/VAV1/SYK/PTPN6/LILRA5/BTK/GRB2/PIK3CD/LILRA2/LILRB5	18
hsa05140	Leishmaniasis	15/309	77/8112	1.52799e-07	1.11543e-05	9.0473e-06	CR1/CYBB/FCGR1A/NCF2/ITGAM/ITGB2/FCGR3A/FCGR2A/TLR4/TLR2/NCF4/PRKCB/PTPN6/NCF1/MYD88	15
hsa04145	Phagosome	21/309	152/8112	2.61302e-07	1.52601e-05	1.23775e-05	CYBB/FCGR1A/CD14/NCF2/ITGAM/ITGB2/FCGR3A/TFRC/FCGR2A/TLR4/TLR2/TLR6/NCF4/CLEC7A/CTSL/PLA2R1/FCAR/NCF1/CTSS/SCARB1/ATP6V1A	21
hsa04072	Phospholipase D signaling pathway	19/309	148/8112	3.04277e-06	0.000148081	0.000120109	CXCR1/MS4A2/KIT/CXCR2/F2R/PLCB1/INSR/FCER1G/CYTH4/PDGFA/DGKH/FCER1A/SYK/PTGFR/PLCB2/PIK3R5/DNM2/GRB2/PIK3CD	19
hsa05152	Tuberculosis	21/309	180/8112	4.35673e-06	0.000181738	0.000147408	CR1/FCGR1A/CD14/ITGAX/ITGAM/FCER1G/ITGB2/TLR1/FCGR3A/IL10RA/FCGR2A/TLR4/TLR2/TLR6/CLEC7A/PLA2R1/SYK/CTSS/MYD88/BCL2/BID	21
hsa04062	Chemokine signaling pathway	21/309	192/8112	1.20557e-05	0.000440031	0.000356911	CXCR1/CXCR2/HCK/CCR1/FGR/PLCB1/PREX1/LYN/DOCK2/PRKCB/VAV1/NCF1/PLCB2/PIK3R5/JAK3/ARRB2/GNG10/GRK6/GRB2/GNG12/PIK3CD	21
hsa04610	Complement and coagulation cascades	13/309	85/8112	1.72235e-05	0.000558807	0.00045325	CPB2/VSIG4/CR1/ITGAX/F2R/ITGAM/C3AR1/ITGB2/C7/CFD/C5/PLAU/PROCR	13
hsa05134	Legionellosis	10/309	57/8112	4.8848e-05	0.00142636	0.00115693	CR1/CD14/ITGAM/ITGB2/NAIP/TLR4/TLR2/NLRC4/MYD88/TLR5	10
hsa05150	Staphylococcus aureus infection	13/309	96/8112	6.45582e-05	0.00161816	0.00131249	FPR2/FCGR1A/FPR1/ITGAM/FPR3/C3AR1/ITGB2/FCGR3A/CFD/C5/FCGR2A/SELPLG/FCAR	13
hsa04611	Platelet activation	15/309	124/8112	6.83348e-05	0.00161816	0.00131249	F2R/PLCB1/FCER1G/FERMT3/LYN/FCGR2A/APBB1IP/TBXAS1/SYK/ITPR1/PLCB2/PIK3R5/BTK/LCP2/PIK3CD	15
hsa04666	Fc gamma R-mediated phagocytosis	13/309	97/8112	7.20413e-05	0.00161816	0.00131249	HCK/FCGR1A/FCGR3A/ACTR3C/LYN/FCGR2A/PRKCB/VAV1/SYK/NCF1/DNM2/PIK3CD/ARPC3	13
hsa05205	Proteoglycans in cancer	20/309	205/8112	0.000100467	0.00209545	0.00169963	HCLS1/FZD7/CCND1/TLR4/PLAU/TLR2/MMP9/CTSL/PRKCB/PDCD4/VAV1/ITPR1/PTPN6/HPSE/FLNB/GRB2/FGFR1/PIK3CD/PPP1R12B/DCN	20
hsa04664	Fc epsilon RI signaling pathway	10/309	68/8112	0.000226952	0.004418	0.00358345	MS4A2/FCER1G/LYN/FCER1A/VAV1/SYK/BTK/LCP2/GRB2/PIK3CD	10
hsa04640	Hematopoietic cell lineage	12/309	99/8112	0.000356153	0.00649979	0.005272	IL1R2/ANPEP/KIT/CR1/FCGR1A/CD14/ITGAM/CSF3R/CD1C/CSF1R/TFRC/IL3RA	12
hsa04015	Rap1 signaling pathway	19/309	210/8112	0.000396221	0.00680568	0.00552011	KIT/FPR1/F2R/ITGAM/PLCB1/INSR/ITGB2/CSF1R/APBB1IP/PDGFA/PRKCB/VAV1/RASSF5/PLCB2/RAP1GAP/LCP2/FGFR1/FARP2/PIK3CD	19
hsa05146	Amoebiasis	12/309	102/8112	0.000470076	0.00762568	0.00618521	IL1R2/CD14/ITGAM/PLCB1/CD1C/ITGB2/TLR4/TLR2/PRKCB/ARG1/PLCB2/PIK3CD	12
hsa05221	Acute myeloid leukemia	9/309	67/8112	0.000917409	0.0140991	0.0114358	KIT/FCGR1A/CD14/ITGAM/CSF1R/CCND1/SPI1/GRB2/PIK3CD	9
hsa05417	Lipid and atherosclerosis	18/309	215/8112	0.00138651	0.020243	0.0164192	CYBB/CD14/NCF2/PLCB1/LYN/TLR4/TLR2/MMP9/TLR6/NCF4/VAV1/ITPR1/NCF1/PLCB2/MYD88/PIK3CD/BCL2/BID	18
hsa00480	Glutathione metabolism	8/309	58/8112	0.00147423	0.0204989	0.0166267	ANPEP/HPGDS/GSTM3/PGD/MGST1/G6PD/GSR/RRM2	8
hsa05032	Morphine addiction	10/309	91/8112	0.00231864	0.0307746	0.0249614	PDE3A/PDE7B/PDE4D/PDE10A/PRKCB/ARRB2/PDE8A/GNG10/GRK6/GNG12	10
hsa04670	Leukocyte transendothelial migration	11/309	114/8112	0.00400197	0.0508076	0.0412102	CYBB/NCF2/ITGAM/ITGB2/MMP9/NCF4/PRKCB/VAV1/RASSF5/NCF1/PIK3CD	11
hsa05135	Yersinia infection	12/309	137/8112	0.00591945	0.0685495	0.0556007	ACTR3C/FCGR2A/TLR4/NLRC4/VAV1/ARHGEF28/LCP2/MYD88/ARHGEF7/PIK3CD/RPS6KA1/ARPC3	12
hsa04064	NF-kappa B signaling pathway	10/309	104/8112	0.00610372	0.0685495	0.0556007	CD14/LYN/TLR4/PLAU/PRKCB/SYK/BTK/MYD88/TRIM25/BCL2	10
hsa04620	Toll-like receptor signaling pathway	10/309	104/8112	0.00610372	0.0685495	0.0556007	CD14/TLR1/TLR8/TLR4/TLR2/TLR6/CD86/MYD88/TLR5/PIK3CD	10
hsa05418	Fluid shear stress and atherosclerosis	12/309	139/8112	0.00663378	0.0717431	0.058191	IL1R2/HMOX1/NQO1/NCF2/GSTM3/PDGFA/MGST1/MMP9/CTSL/NCF1/PIK3CD/BCL2	12
hsa04973	Carbohydrate digestion and absorption	6/309	47/8112	0.00838007	0.0817958	0.0663448	MGAM/PLCB1/HK3/PRKCB/PLCB2/PIK3CD	6
hsa04066	HIF-1 signaling pathway	10/309	109/8112	0.00844347	0.0817958	0.0663448	HMOX1/CYBB/INSR/TFRC/TLR4/HK3/PRKCB/PIK3CD/MKNK1/BCL2	10
hsa04151	PI3K-Akt signaling pathway	23/309	354/8112	0.00844422	0.0817958	0.0663448	KIT/PIK3AP1/F2R/CSF3R/INSR/CSF1R/TNXB/CCND1/IL3RA/TLR4/PDGFA/TLR2/ITGB6/CDK6/SYK/PIK3R5/JAK3/GNG10/GRB2/FGFR1/GNG12/PIK3CD/BCL2	23
hsa05412	Arrhythmogenic right ventricular cardiomyopathy	8/309	77/8112	0.0086838	0.0817958	0.0663448	DES/ITGB6/CACNB2/DSC2/SGCD/CACNA2D1/SLC8A1/SGCB	8
hsa04810	Regulation of actin cytoskeleton	16/309	218/8112	0.00897104	0.0818608	0.0663975	ITGAX/F2R/ITGAM/NCKAP1L/ITGB2/ACTR3C/PDGFA/ITGB6/VAV1/FGFR1/ARHGEF7/GNG12/PIK3CD/PPP1R12B/ARPC3/ABI2	16
hsa00520	Amino sugar and nucleotide sugar metabolism	6/309	49/8112	0.0102446	0.0906495	0.0735261	NPL/HK3/CYB5R4/NAGK/GALE/RENBP	6
hsa04650	Natural killer cell mediated cytotoxicity	11/309	131/8112	0.0111711	0.0921686	0.0747583	FCER1G/ITGB2/FCGR3A/PRKCB/VAV1/SYK/PTPN6/LCP2/GRB2/PIK3CD/BID	11
hsa05144	Malaria	6/309	50/8112	0.0112797	0.0921686	0.0747583	CR1/ITGB2/TLR4/KLRB1/TLR2/MYD88	6
hsa05215	Prostate cancer	9/309	97/8112	0.0113633	0.0921686	0.0747583	IL1R2/CCND1/PLAU/PDGFA/MMP9/GRB2/FGFR1/PIK3CD/BCL2	9
hsa05131	Shigellosis	17/309	247/8112	0.0131495	0.103775	0.084172	CD14/PLCB1/HCLS1/CYTH4/ACTR3C/NAIP/TLR4/HK3/NLRC4/UBE2D1/ITPR1/PLCB2/MYD88/TLR5/PIK3CD/ARPC3/BCL2	17
hsa04933	AGE-RAGE signaling pathway in diabetic complications	9/309	100/8112	0.0137056	0.105317	0.0854229	CYBB/PLCB1/CCND1/PRKCB/SMAD3/PLCB2/NOX4/PIK3CD/BCL2	9
hsa04910	Insulin signaling pathway	11/309	137/8112	0.0152622	0.112818	0.0915074	FASN/INSR/PYGL/PPARGC1A/HK3/FLOT2/GRB2/PIK3CD/SREBF1/FLOT1/MKNK1	11
hsa04972	Pancreatic secretion	9/309	102/8112	0.0154546	0.112818	0.0915074	CPB2/CPA3/RAB27B/PLCB1/PRKCB/PLA2G5/ITPR1/PLCB2/BST1	9
hsa05167	Kaposi sarcoma-associated herpesvirus infection	14/309	194/8112	0.0160701	0.11445	0.092831	HCK/CCR1/PREX1/CCND1/LYN/CD86/CDK6/SYK/ITPR1/PIK3R5/GNG10/GNG12/PIK3CD/BID	14
hsa05130	Pathogenic Escherichia coli infection	14/309	197/8112	0.0181377	0.120889	0.0980536	F2R/HCLS1/NCKAP1L/CYTH4/MYO1G/MYO1F/ACTR3C/NAIP/FCGR2A/TLR4/PTPN6/MYD88/TLR5/ARPC3	14
hsa04216	Ferroptosis	5/309	41/8112	0.0189144	0.120889	0.0980536	HMOX1/CYBB/TFRC/ACSL1/ATG7	5
hsa04340	Hedgehog signaling pathway	6/309	56/8112	0.0190788	0.120889	0.0980536	CDON/CCND1/PTCH2/KIF3A/ARRB2/BCL2	6
hsa05223	Non-small cell lung cancer	7/309	72/8112	0.0192791	0.120889	0.0980536	CCND1/PRKCB/CDK6/RASSF5/JAK3/GRB2/PIK3CD	7
hsa04928	Parathyroid hormone synthesis, secretion and action	9/309	106/8112	0.019437	0.120889	0.0980536	PLCB1/PDE4D/MAFB/PRKCB/ITPR1/PLCB2/ARRB2/FGFR1/BCL2	9
hsa04936	Alcoholic liver disease	11/309	142/8112	0.0194582	0.120889	0.0980536	FASN/CD14/C3AR1/C5/CCND1/PPARGC1A/TLR4/IL17RA/MYD88/NOX4/SREBF1	11
hsa04115	p53 signaling pathway	7/309	73/8112	0.0206535	0.125642	0.101909	CCND1/SESN1/CDK6/CD82/RRM2/BCL2/BID	7
hsa04931	Insulin resistance	9/309	108/8112	0.0216856	0.129228	0.104818	INSR/PYGL/PPARGC1A/PRKCB/MLX/PIK3CD/RPS6KA1/SREBF1/OGT	9
hsa05133	Pertussis	7/309	76/8112	0.0251831	0.147069	0.119288	CD14/ITGAM/ITGB2/C5/TLR4/IRF8/MYD88	7
