# Supplementary material for: Construction of a diagnostic signature and immune landscape of pulmonary arterial hypertension
Source: Front Cardiovasc Med. 2022 Dec 1;9:940894. doi: 10.3389/fcvm.2022.940894 (PMC9751874; doi:10.3389/fcvm.2022.940894)
Supplement: Supplementary file 5 [file Table_5.XLSX]

## Sheet: Supplementary Table 3
Table S5: The list of genes of salmon module involved in the GO enrichment analysis
ID	Description	GeneRatio	BgRatio	pvalue	p.adjust	qvalue	geneID	Count
GO:0030198	extracellular matrix organization	50/165	393/18862	2.72872e-44	3.26632e-41	2.60442e-41	SFRP2/CCDC80/COL3A1/COL1A1/FAP/EGFL6/COL14A1/COL5A2/COL6A3/COL15A1/COL4A1/COL4A2/NID2/CTSK/COL1A2/MFAP2/SULF2/SULF1/AEBP1/BGN/ANTXR1/ITGA9/LUM/FBN1/ADAMTS12/FLRT2/MMP2/PXDN/HSPG2/MYO1E/FKBP10/FBLN1/SPARC/LOXL2/FN1/COL6A1/THSD4/EFEMP2/TIMP2/FBLN2/FMOD/HTRA1/SLC39A8/ITGB5/ADAMTSL1/ITGA7/SH3PXD2A/ADAMTS6/COL18A1/COL6A2	50
GO:0043062	extracellular structure organization	50/165	394/18862	3.10628e-44	3.26632e-41	2.60442e-41	SFRP2/CCDC80/COL3A1/COL1A1/FAP/EGFL6/COL14A1/COL5A2/COL6A3/COL15A1/COL4A1/COL4A2/NID2/CTSK/COL1A2/MFAP2/SULF2/SULF1/AEBP1/BGN/ANTXR1/ITGA9/LUM/FBN1/ADAMTS12/FLRT2/MMP2/PXDN/HSPG2/MYO1E/FKBP10/FBLN1/SPARC/LOXL2/FN1/COL6A1/THSD4/EFEMP2/TIMP2/FBLN2/FMOD/HTRA1/SLC39A8/ITGB5/ADAMTSL1/ITGA7/SH3PXD2A/ADAMTS6/COL18A1/COL6A2	50
GO:0045229	external encapsulating structure organization	50/165	396/18862	4.02091e-44	3.26632e-41	2.60442e-41	SFRP2/CCDC80/COL3A1/COL1A1/FAP/EGFL6/COL14A1/COL5A2/COL6A3/COL15A1/COL4A1/COL4A2/NID2/CTSK/COL1A2/MFAP2/SULF2/SULF1/AEBP1/BGN/ANTXR1/ITGA9/LUM/FBN1/ADAMTS12/FLRT2/MMP2/PXDN/HSPG2/MYO1E/FKBP10/FBLN1/SPARC/LOXL2/FN1/COL6A1/THSD4/EFEMP2/TIMP2/FBLN2/FMOD/HTRA1/SLC39A8/ITGB5/ADAMTSL1/ITGA7/SH3PXD2A/ADAMTS6/COL18A1/COL6A2	50
GO:0030199	collagen fibril organization	13/165	54/18862	8.84098e-16	5.38637e-13	4.29485e-13	SFRP2/COL3A1/COL1A1/COL14A1/COL5A2/COL1A2/AEBP1/LUM/PXDN/FKBP10/LOXL2/EFEMP2/FMOD	13
GO:0031589	cell-substrate adhesion	19/165	359/18862	3.86077e-10	1.88174e-07	1.50042e-07	THY1/CCDC80/COL3A1/COL1A1/CD34/CCL21/EGFL6/NID2/ANTXR1/ADAMTS12/FBLN1/SNED1/FN1/EFEMP2/FBLN2/ITGB5/ATP1B2/ITGA7/ADAM9	19
GO:0072001	renal system development	17/165	288/18862	6.53279e-10	2.6534e-07	2.11571e-07	FRAS1/CD34/COL4A1/EPHA4/SULF2/SULF1/SERPINF1/PDGFD/BICC1/FBN1/ACTA2/MYO1E/SPRY1/PDGFRB/PTK7/PLXND1/ADAMTS6	17
GO:0001501	skeletal system development	21/165	486/18862	1.72876e-09	6.01856e-07	4.79894e-07	SFRP2/SFRP4/COL3A1/COL1A1/PRRX1/COL5A2/IGF1/CDH11/COL1A2/SULF2/SULF1/BGN/LUM/FBN1/ADAMTS12/MMP2/LOXL2/TMEM119/TYMS/LRRC17/ECM1	21
GO:0001655	urogenital system development	17/165	320/18862	3.2365e-09	9.22373e-07	7.3546e-07	FRAS1/CD34/COL4A1/EPHA4/SULF2/SULF1/SERPINF1/PDGFD/BICC1/FBN1/ACTA2/MYO1E/SPRY1/PDGFRB/PTK7/PLXND1/ADAMTS6	17
GO:0001822	kidney development	16/165	280/18862	3.40638e-09	9.22373e-07	7.3546e-07	FRAS1/CD34/EPHA4/SULF2/SULF1/SERPINF1/PDGFD/BICC1/FBN1/ACTA2/MYO1E/SPRY1/PDGFRB/PTK7/PLXND1/ADAMTS6	16
GO:0061448	connective tissue development	15/165	243/18862	3.79292e-09	9.24335e-07	7.37024e-07	SFRP2/COL1A1/CD34/PRRX1/SULF2/SULF1/BGN/PDGFD/LUM/ADAMTS12/ACTA2/LOXL2/PDGFRB/TYMS/ECM1	15
GO:0071559	response to transforming growth factor beta	15/165	257/18862	8.10577e-09	1.7958e-06	1.43189e-06	NREP/COL3A1/LTBP2/COL1A1/MXRA5/COL4A2/COL1A2/PDGFD/FBN1/SPRY1/FMOD/HTRA1/ITGB5/PDE2A/ADAM9	15
GO:0071560	cellular response to transforming growth factor beta stimulus	14/165	251/18862	4.60509e-08	9.35217e-06	7.45702e-06	NREP/COL3A1/LTBP2/COL1A1/COL4A2/COL1A2/PDGFD/FBN1/SPRY1/FMOD/HTRA1/ITGB5/PDE2A/ADAM9	14
GO:0035987	endodermal cell differentiation	7/165	44/18862	1.0071e-07	1.88793e-05	1.50535e-05	COL5A2/COL4A2/MMP2/FN1/COL6A1/ITGB5/ITGA7	7
GO:0001706	endoderm formation	7/165	53/18862	3.79217e-07	6.60109e-05	5.26342e-05	COL5A2/COL4A2/MMP2/FN1/COL6A1/ITGB5/ITGA7	7
GO:0035904	aorta development	7/165	55/18862	4.91966e-07	7.99281e-05	6.37312e-05	ROBO1/FKBP10/PDGFRB/EFEMP2/PLXND1/PDE2A/ADAMTS6	7
GO:0051216	cartilage development	11/165	185/18862	7.12275e-07	0.000108488	8.65039e-05	SFRP2/COL1A1/PRRX1/SULF2/SULF1/BGN/LUM/ADAMTS12/LOXL2/TYMS/ECM1	11
GO:0007160	cell-matrix adhesion	12/165	230/18862	8.8708e-07	0.000127166	0.000101396	THY1/COL3A1/CD34/CCL21/NID2/ADAMTS12/SNED1/FN1/EFEMP2/ITGB5/ITGA7/ADAM9	12
GO:0071230	cellular response to amino acid stimulus	7/165	61/18862	1.01215e-06	0.000137034	0.000109265	COL1A1/COL5A2/COL4A1/COL1A2/PDGFD/MMP2/COL6A1	7
GO:0032835	glomerulus development	7/165	62/18862	1.13264e-06	0.000145276	0.000115837	CD34/SULF2/SULF1/PDGFD/ACTA2/MYO1E/PDGFRB	7
GO:0003094	glomerular filtration	5/165	24/18862	1.79106e-06	0.000204198	0.000162818	CD34/SULF2/SULF1/MCAM/MYO1E	5
GO:0086064	cell communication by electrical coupling involved in cardiac conduction	5/165	24/18862	1.79106e-06	0.000204198	0.000162818	GJC1/RYR2/CACNA1C/ATP1B2/CAMK2D	5
GO:0060840	artery development	8/165	95/18862	1.84339e-06	0.000204198	0.000162818	PRRX1/ROBO1/FKBP10/PDGFRB/EFEMP2/PLXND1/PDE2A/ADAMTS6	8
GO:0097205	renal filtration	5/165	25/18862	2.22304e-06	0.000235546	0.000187814	CD34/SULF2/SULF1/MCAM/MYO1E	5
GO:0071229	cellular response to acid chemical	7/165	69/18862	2.36054e-06	0.000239693	0.000191121	COL1A1/COL5A2/COL4A1/COL1A2/PDGFD/MMP2/COL6A1	7
GO:0085029	extracellular matrix assembly	6/165	45/18862	2.51235e-06	0.000244903	0.000195275	COL1A2/ANTXR1/PXDN/FKBP10/THSD4/EFEMP2	6
GO:0007492	endoderm development	7/165	76/18862	4.5442e-06	0.000425932	0.000339619	COL5A2/COL4A2/MMP2/FN1/COL6A1/ITGB5/ITGA7	7
GO:0032963	collagen metabolic process	8/165	109/18862	5.19502e-06	0.000468899	0.00037388	COL1A1/FAP/COL15A1/CTSK/COL1A2/MRC2/MMP2/PDGFRB	8
GO:0010975	regulation of neuron projection development	15/165	428/18862	5.56646e-06	0.000484481	0.000386304	THY1/SFRP2/PRRX1/CXCL12/MAP1B/EPHA4/SEMA3C/SERPINF1/NR2F1/ROBO1/FN1/PTK7/PLXND1/ATP1B2/SNAP25	15
GO:0010644	cell communication by electrical coupling	5/165	31/18862	6.81407e-06	0.000572617	0.00045658	GJC1/RYR2/CACNA1C/ATP1B2/CAMK2D	5
GO:0003205	cardiac chamber development	9/165	151/18862	7.36276e-06	0.000582336	0.000464329	SFRP2/SEMA3C/SLIT3/RYR2/ROBO1/PTK7/PLXND1/PDE2A/ADAMTS6	9
GO:0031099	regeneration	10/165	192/18862	7.53305e-06	0.000582336	0.000464329	THY1/NREP/PRRX1/CXCL12/MAP1B/IGF1/EPHA4/SULF2/PTGFRN/TYMS	10
GO:0001704	formation of primary germ layer	8/165	115/18862	7.73747e-06	0.000582336	0.000464329	SFRP2/COL5A2/COL4A2/MMP2/FN1/COL6A1/ITGB5/ITGA7	8
GO:0060348	bone development	10/165	193/18862	7.88555e-06	0.000582336	0.000464329	SFRP2/SFRP4/COL1A1/IGF1/SULF2/SULF1/BGN/FBN1/TMEM119/LRRC17	10
GO:0072109	glomerular mesangium development	4/165	16/18862	9.46717e-06	0.000678573	0.000541065	CD34/PDGFD/ACTA2/PDGFRB	4
GO:0001101	response to acid chemical	8/165	119/18862	9.96033e-06	0.000693524	0.000552986	COL1A1/COL5A2/COL4A1/COL1A2/PDGFD/MMP2/COL6A1/COL18A1	8
GO:0002691	regulation of cellular extravasation	5/165	34/18862	1.09251e-05	0.000739568	0.0005897	THY1/CCL21/CXCL12/PLVAP/PDGFD	5
GO:0007179	transforming growth factor beta receptor signaling pathway	10/165	202/18862	1.17552e-05	0.000774257	0.000617359	NREP/COL3A1/LTBP2/COL1A2/FBN1/SPRY1/FMOD/HTRA1/ITGB5/ADAM9	10
GO:0007409	axonogenesis	15/165	460/18862	1.31275e-05	0.000841886	0.000671283	THY1/CXCL12/MAP1B/CDH11/EPHA4/SEMA3C/SLIT3/FLRT2/DCLK1/NRCAM/ROBO1/NOTCH3/FN1/PLXND1/NFASC	15
GO:0007178	transmembrane receptor protein serine/threonine kinase signaling pathway	13/165	358/18862	1.65553e-05	0.00103449	0.00082486	SFRP2/SFRP4/NREP/COL3A1/LTBP2/COL1A2/SULF1/FBN1/SPRY1/FMOD/HTRA1/ITGB5/ADAM9	13
GO:0003279	cardiac septum development	7/165	96/18862	2.14034e-05	0.001304	0.00103976	SEMA3C/SLIT3/ROBO1/PTK7/PLXND1/PDE2A/ADAMTS6	7
GO:0060560	developmental growth involved in morphogenesis	10/165	225/18862	2.97951e-05	0.00177099	0.00141211	SFRP2/CXCL12/MAP1B/SEMA3C/SLIT3/DCLK1/NRCAM/SPRY1/FN1/PTK7	10
GO:0043200	response to amino acid	7/165	102/18862	3.1739e-05	0.00184162	0.00146843	COL1A1/COL5A2/COL4A1/COL1A2/PDGFD/MMP2/COL6A1	7
GO:0007229	integrin-mediated signaling pathway	7/165	106/18862	4.06788e-05	0.00230545	0.00183826	THY1/COL3A1/ITGA9/FN1/ITGB5/ITGA7/ADAM9	7
GO:0006024	glycosaminoglycan biosynthetic process	7/165	107/18862	4.32097e-05	0.00239323	0.00190826	GPC6/BGN/LUM/HSPG2/PDGFRB/FMOD/HS2ST1	7
GO:0060485	mesenchyme development	11/165	287/18862	4.63155e-05	0.00250824	0.00199996	SFRP2/COL1A1/SEMA3C/ACTA2/ROBO1/SPRY1/BNC2/LOXL2/PDGFRB/FN1/PTK7	11
GO:0090288	negative regulation of cellular response to growth factor stimulus	7/165	110/18862	5.15886e-05	0.00273308	0.00217924	SFRP2/SULF2/SULF1/FBN1/ADAMTS12/SPRY1/HTRA1	7
GO:0030574	collagen catabolic process	5/165	47/18862	5.49487e-05	0.0028268	0.00225397	FAP/COL15A1/CTSK/MRC2/MMP2	5
GO:0050770	regulation of axonogenesis	8/165	151/18862	5.56776e-05	0.0028268	0.00225397	THY1/CXCL12/MAP1B/EPHA4/SEMA3C/ROBO1/FN1/PLXND1	8
GO:0031960	response to corticosteroid	8/165	152/18862	5.83393e-05	0.00290148	0.00231352	COL1A1/SLIT3/SERPINF1/IGFBP7/IGFBP2/SPARC/TYMS/ADAM9	8
GO:0072012	glomerulus vasculature development	4/165	25/18862	6.1881e-05	0.00297898	0.00237531	CD34/PDGFD/ACTA2/PDGFRB	4
