# Supplementary material for: Construction of a diagnostic signature and immune landscape of pulmonary arterial hypertension
Source: Front Cardiovasc Med. 2022 Dec 1;9:940894. doi: 10.3389/fcvm.2022.940894 (PMC9751874; doi:10.3389/fcvm.2022.940894)
Supplement: Supplementary file 6 [file Table_6.XLSX]

## Sheet: SALMON_KEGG_result
Table S6: The list of genes of salmon module involved in the KEGG pathway enrichment analysis
ID	Description	GeneRatio	BgRatio	pvalue	p.adjust	qvalue	geneID	Count
hsa04512	ECM-receptor interaction	15/82	88/8112	5.46525e-15	9.18162e-13	8.16911e-13	COL6A6/FRAS1/COL1A1/THBS2/COL6A3/COL4A1/COL4A2/COL1A2/ITGA9/HSPG2/FN1/COL6A1/ITGB5/ITGA7/COL6A2	15
hsa04974	Protein digestion and absorption	14/82	103/8112	1.23629e-12	1.03848e-10	9.23963e-11	COL6A6/COL3A1/COL1A1/COL14A1/COL5A2/COL6A3/COL15A1/COL4A1/COL4A2/COL1A2/COL6A1/ATP1B2/COL18A1/COL6A2	14
hsa04510	Focal adhesion	17/82	201/8112	1.00076e-11	5.60426e-10	4.98624e-10	COL6A6/COL1A1/THBS2/COL6A3/COL4A1/COL4A2/IGF1/COL1A2/PDGFD/ITGA9/PDGFRB/FN1/COL6A1/FLNC/ITGB5/ITGA7/COL6A2	17
hsa04151	PI3K-Akt signaling pathway	16/82	354/8112	3.69913e-07	1.55363e-05	1.38231e-05	COL6A6/COL1A1/THBS2/COL6A3/COL4A1/COL4A2/IGF1/COL1A2/PDGFD/ITGA9/PDGFRB/FN1/COL6A1/ITGB5/ITGA7/COL6A2	16
hsa05165	Human papillomavirus infection	15/82	331/8112	8.7513e-07	2.94044e-05	2.61618e-05	COL6A6/COL1A1/THBS2/COL6A3/COL4A1/COL4A2/COL1A2/ITGA9/NOTCH3/PDGFRB/FN1/COL6A1/ITGB5/ITGA7/COL6A2	15
hsa05205	Proteoglycans in cancer	10/82	205/8112	3.7374e-05	0.00104647	0.000931072	COL1A1/IGF1/COL1A2/LUM/MMP2/HSPG2/FN1/FLNC/ITGB5/CAMK2D	10
hsa04933	AGE-RAGE signaling pathway in diabetic complications	7/82	100/8112	6.25212e-05	0.00150051	0.00133504	COL3A1/COL1A1/COL4A1/COL4A2/COL1A2/MMP2/FN1	7
hsa05410	Hypertrophic cardiomyopathy	6/82	90/8112	0.000280777	0.00576138	0.00512604	IGF1/ITGA9/RYR2/CACNA1C/ITGB5/ITGA7	6
hsa04926	Relaxin signaling pathway	7/82	129/8112	0.000308645	0.00576138	0.00512604	COL3A1/COL1A1/COL4A1/COL4A2/COL1A2/ACTA2/MMP2	7
hsa05414	Dilated cardiomyopathy	6/82	96/8112	0.000398434	0.0066937	0.00595555	IGF1/ITGA9/RYR2/CACNA1C/ITGB5/ITGA7	6
hsa05146	Amoebiasis	6/82	102/8112	0.000551571	0.00842399	0.00749503	COL3A1/COL1A1/COL4A1/COL4A2/COL1A2/FN1	6
hsa05412	Arrhythmogenic right ventricular cardiomyopathy	5/82	77/8112	0.0010434	0.0146075	0.0129967	ITGA9/RYR2/CACNA1C/ITGB5/ITGA7	5
hsa04911	Insulin secretion	5/82	86/8112	0.00171353	0.0221441	0.0197021	RYR2/CACNA1C/ATP1B2/SNAP25/CAMK2D	5
hsa04514	Cell adhesion molecules	6/82	149/8112	0.003862	0.046344	0.0412334	CD34/ITGA9/NCAM2/NRCAM/CD4/NFASC	6
hsa04810	Regulation of actin cytoskeleton	7/82	218/8112	0.00634118	0.0710212	0.0631893	CXCL12/PDGFD/ITGA9/PDGFRB/FN1/ITGB5/ITGA7	7
hsa04360	Axon guidance	6/82	182/8112	0.010052	0.105546	0.0939065	CXCL12/EPHA4/SEMA3C/SLIT3/ROBO1/CAMK2D	6
hsa05415	Diabetic cardiomyopathy	6/82	203/8112	0.0165308	0.151123	0.134458	COL3A1/COL1A1/COL1A2/RYR2/MMP2/CAMK2D	6
hsa00670	One carbon pool by folate	2/82	20/8112	0.0170451	0.151123	0.134458	ALDH1L2/TYMS	2
hsa04925	Aldosterone synthesis and secretion	4/82	98/8112	0.0170913	0.151123	0.134458	CACNA1C/PDE2A/ATP1B2/CAMK2D	4
hsa04919	Thyroid hormone signaling pathway	4/82	121/8112	0.0338149	0.267145	0.237685	RCAN2/NOTCH3/ATP1B2/PFKM	4
hsa04020	Calcium signaling pathway	6/82	240/8112	0.0341036	0.267145	0.237685	PDGFD/PDE1A/RYR2/CACNA1C/PDGFRB/CAMK2D	6
hsa05218	Melanoma	3/82	72/8112	0.0360628	0.267145	0.237685	IGF1/PDGFD/PDGFRB	3
hsa01523	Antifolate resistance	2/82	30/8112	0.0365734	0.267145	0.237685	FOLR2/TYMS	2
hsa00052	Galactose metabolism	2/82	31/8112	0.038844	0.268589	0.23897	GALM/PFKM	2
hsa05214	Glioma	3/82	75/8112	0.0399686	0.268589	0.23897	IGF1/PDGFRB/CAMK2D	3
hsa01521	EGFR tyrosine kinase inhibitor resistance	3/82	79/8112	0.0454967	0.293979	0.26156	IGF1/PDGFD/PDGFRB	3
hsa04960	Aldosterone-regulated sodium reabsorption	2/82	37/8112	0.0535259	0.326766	0.290732	IGF1/ATP1B2	2
hsa04610	Complement and coagulation cascades	3/82	85/8112	0.054461	0.326766	0.290732	CFH/CFI/CFHR1	3
hsa04260	Cardiac muscle contraction	3/82	87/8112	0.0576243	0.333823	0.297011	RYR2/CACNA1C/ATP1B2	3
hsa04261	Adrenergic signaling in cardiomyocytes	4/82	150/8112	0.0649676	0.347442	0.309128	RYR2/CACNA1C/ATP1B2/CAMK2D	4
hsa05222	Small cell lung cancer	3/82	92/8112	0.0659046	0.347442	0.309128	COL4A1/COL4A2/FN1	3
hsa04912	GnRH signaling pathway	3/82	93/8112	0.0676232	0.347442	0.309128	MMP2/CACNA1C/CAMK2D	3
hsa04350	TGF-beta signaling pathway	3/82	94/8112	0.0693623	0.347442	0.309128	FBN1/THSD4/FMOD	3
hsa04713	Circadian entrainment	3/82	97/8112	0.0747007	0.347442	0.309128	RYR2/CACNA1C/CAMK2D	3
hsa05215	Prostate cancer	3/82	97/8112	0.0747007	0.347442	0.309128	IGF1/PDGFD/PDGFRB	3
hsa04010	MAPK signaling pathway	6/82	294/8112	0.0763784	0.347442	0.309128	IGF1/PDGFD/CACNA1C/RASGRF2/PDGFRB/FLNC	6
hsa01522	Endocrine resistance	3/82	98/8112	0.0765199	0.347442	0.309128	IGF1/MMP2/NOTCH3	3
hsa04061	Viral protein interaction with cytokine and cytokine receptor	3/82	100/8112	0.080217	0.354644	0.315535	CCL21/CXCL12/CXCL14	3
hsa04310	Wnt signaling pathway	4/82	167/8112	0.0883883	0.380749	0.338762	SFRP2/SFRP4/SERPINF1/CAMK2D	4
hsa04066	HIF-1 signaling pathway	3/82	109/8112	0.0977837	0.410691	0.365402	IGF1/CAMK2D/PFKM	3
hsa04670	Leukocyte transendothelial migration	3/82	114/8112	0.108164	0.443208	0.394333	THY1/CXCL12/MMP2	3
hsa04978	Mineral absorption	2/82	60/8112	0.122883	0.491532	0.437328	HEPH/ATP1B2	2
hsa04611	Platelet activation	3/82	124/8112	0.130133	0.508427	0.45236	COL3A1/COL1A1/COL1A2	3
hsa00010	Glycolysis / Gluconeogenesis	2/82	67/8112	0.146894	0.548402	0.487927	GALM/PFKM	2
hsa04720	Long-term potentiation	2/82	67/8112	0.146894	0.548402	0.487927	CACNA1C/CAMK2D	2
hsa04924	Renin secretion	2/82	69/8112	0.153923	0.550194	0.489521	PDE1A/CACNA1C	2
hsa05031	Amphetamine addiction	2/82	69/8112	0.153923	0.550194	0.489521	CACNA1C/CAMK2D	2
hsa05230	Central carbon metabolism in cancer	2/82	70/8112	0.157463	0.551121	0.490346	PDGFRB/PFKM	2
hsa04371	Apelin signaling pathway	3/82	139/8112	0.165713	0.568158	0.505504	RYR2/ACTA2/NOTCH3	3
hsa04918	Thyroid hormone synthesis	2/82	75/8112	0.175382	0.589283	0.5243	GPX8/ATP1B2	2
